# Supplementary material for: Metagenome-wide characterization of shared antimicrobial resistance genes in sympatric people and lemurs in rural Madagascar
Source: PeerJ. 2024 Jul 30;12:e17805. doi: 10.7717/peerj.17805 (PMC11296303; doi:10.7717/peerj.17805)
Supplement: Table S1 [file peerj-12-17805-s001.csv]

biosample Accession	Study ID
SAMN37113226	HUM0038
SAMN37113227	HUM0041
SAMN37113228	HUM0042
SAMN37113229	HUM0148
SAMN37113230	HUM0149
SAMN37113231	HUM0152
SAMN37113232	HUM0233
SAMN37113233	HUM0235
SAMN37113234	HUM0322
SAMN37113235	HUM0324
SAMN37113236	HUM0329
SAMN37113237	HUM0444
SAMN37113238	HUM0493
SAMN37113239	HUM0495
SAMN37113240	HUM0546
SAMN37113241	HUM0579
SAMN37113242	HUM0581
SAMN37113243	HUM0582
SAMN37113244	HUM0583
SAMN37113245	HUM0587
SAMN37113246	HUM0603
SAMN37113247	HUM0604
SAMN37113248	HUM0607
SAMN37113249	HUM0609
SAMN37113250	HUM0624
SAMN37113251	HUM0668
SAMN37113252	HUM0678
SAMN37113253	HUM0681
SAMN37113254	HUM0738
SAMN37113255	HUM0739
SAMN37113256	HUM0749
SAMN37113257	HUM0752
SAMN37113258	HUM0756
SAMN37113259	HUM0767
SAMN37113260	HUM0775
SAMN37113261	HUM0816
SAMN37113262	HUM0825
SAMN37113263	HUM0829
SAMN37113264	HUM0830
SAMN37113265	HUM0844
SAMN37113266	HUM0846
SAMN37113267	HUM0847
SAMN37113268	HUM0848
SAMN37113269	HUM0851
SAMN37113270	HUM0853
SAMN37113271	HUM0854
SAMN37113272	HUM0865
SAMN37113273	HUM0887
SAMN37113274	HUM0894
SAMN37113275	HUM0896
SAMN37113276	HUM0898
SAMN37113277	HUM0899
SAMN37113278	HUM0902
SAMN37113279	HUM0931
SAMN37113280	HUM0946
SAMN37113281	HUM0994
SAMN37113282	HUM1014
SAMN37113283	LMR0004
SAMN37113284	LMR0007
SAMN37113285	LMR0008
SAMN37113286	LMR0009
SAMN37113287	LMR0011
SAMN37113288	LMR0012
SAMN37113289	LMR0017
SAMN37113290	LMR0021
SAMN37113291	LMR0022
SAMN37113292	LMR0023
SAMN37113293	LMR0024
